# Supplementary material for: Identification of therapeutics that target eEF1A2 and upregulate utrophin A translation in dystrophic muscles
Source: Nat Commun. 2020 Apr 24;11:1990. doi: 10.1038/s41467-020-15971-w (PMC7181625; doi:10.1038/s41467-020-15971-w)
Supplement: Supplementary file 3 — Source Data [file 41467_2020_15971_MOESM3_ESM.xlsx]

## Sheet: Figure 1a
																Antibodies : Primary: eEF1A2 (provided by Dr. Abbott's laboratory - produced in their laboratory) (previously used in Miura et al. 2010 HMG)
																	Secondary: Goat-anti rabbit HRP (Jackson, ImmunoResearch, Bar Harbor, USA) cat# 111-035-033, lot#137093
																Antibody : HRP conjugated β-actin (Santa Cruz, Dallas, USA), cat# sc-47778, lot# j2915

## Sheet: Figure1b
																Antibodies : Primary: Utrophin A (Novocastra, Leica Biosystems, Concord, ON, Canada), cat# NCL DRP2, clone name: DRP3/20C5, lot#6002524
																	Secondary: Goat-anti Mouse HRP (EMD, Millipore, ON, Canada) cat# AP124P, lot#2900264

## Sheet: Figure1c
																						Antibodies :	Primary: Myc Tag (Abcam, Toronto, ON, Canada) cat# ab9132, lot# GR26402-4
																							Secondary: Donkey-anti Goat HRP (Jackson, ImmunoResearch, Bar Harbor, USA) cat# 705-035-003, lot#115950
																							Primary: eEF1A2 (provided by Dr. Abbott's laboratory - produced in their laboratory) (previously used in Miura et al. 2010 HMG)
																							Secondary: Goat-anti rabbit HRP (Jackson, ImmunoResearch, Bar Harbor, USA) cat# 111-035-033, lot#137093
																							HRP conjugated β-actin (Santa Cruz, Dallas, USA), cat# sc-47778, lot# j2915

## Sheet: Figure 2a
Figure 2A
		eEF1A2			Utrophin
	N1	N2	N3	N1	N2	N3
veh control	0.332368	0.798291	0.645121	0.584178	0.77162	0.624554
Rosiglitazone	0.384615	1.31035	1.42105	0.726277	0.776758	1.02146
Betaxolol·HCl	0.496115	1.24277	0.858824	0.703507	0.981898	0.79476
Lovastatin	0.338762	1.09443	1.38199	0.76555	0.980583	0.778761
Acarbose	0.688114	1.41053	1.38525	1.08349	1.56997	1.44207
Nizatidine	0.268657	2.11034	1.32963	0.683962	1.18824	0.722727
Olsalazine·Na	0.551724	2.92096	1.603	0.675258	1.09901	0.699531
Pravastatin·Na	0.643701	1.61291	1.41945	1.11145	1.725	1.395
Propylthiouracil	0.225806	2.26543	1.48789	0.72779	1.18088	0.837037
Telbivudine	0.647993	1.65252	1.31524	1.02138	1.65014	1.145
Labetalol·HCl	0.467433	1.93939	1.03537	0.994694	1.58219	1.25115
Hydrochlorothiazide	0.67382	2.2646	1.37113	0.54717	1.04633	0.78

## Sheet: Figure 2b
Figure 2b
	N1	N2	N3	N4	N5	N6
veh	1	1	1	1	1	1
Telbivudine	1.13747	1.2407	1.23754	1.58097	1.68458	1.2577
Acarbose	1.3004	1.21931	1.50953	2.18233	0.910204	1.29572
Betaxolol	1.32457	1.24568	1.25123	1.45456	1.74562	1.24565
Labetalol	1.25847	1.17169	1.09613	1.44377	1.88019	1.39016
Pravastatin	1.79688	1.20919	1.05459	1.80247	4.10749	2.28472

## Sheet: Figure 2c
Figure 2c
	N1	N2	N3
veh	1	1	1
Telvibudine	0.645197	1.00629	0.840997
Acarbose	0.867539	0.334482	1.17545
Betaxolol	0.345821	1.01673	0.816432
Lovastatin	0.174343	0.286311	0.920188
Labetalol	1.05702	0.388234	1.37076
Pravastatin	0.664514	1.12346	0.470763

## Sheet: Figure 3a
																					Antibodies : Primary: eEF1A2 (provided by Dr. Abbott's laboratory - produced in their laboratory) (previously used in Miura et al. 2010 HMG)
																						Secondary: Goat-anti rabbit HRP (Jackson, ImmunoResearch, Bar Harbor, USA) cat# 111-035-033, lot#137093
																					Antibodies : Primary: Utrophin A (Novocastra, Leica Biosystems, Concord, ON, Canada), cat# NCL DRP2, clone name: DRP3/20C5, lot#6002524
																						Secondary: Goat-anti Mouse HRP (EMD, Millipore, ON, Canada) cat# AP124P, lot#2900264

## Sheet: Figure 3b
																						Antibodies : Primary: eEF1A2 (provided by Dr. Abbott's laboratory - produced in their laboratory) (previously used in Miura et al. 2010 HMG)
																							Secondary: Goat-anti rabbit HRP (Jackson, ImmunoResearch, Bar Harbor, USA) cat# 111-035-033, lot#137093
																						Antibodies : Primary: Utrophin A (Novocastra, Leica Biosystems, Concord, ON, Canada), cat# NCL DRP2, clone name: DRP3/20C5, lot#6002524
																							Secondary: Goat-anti Mouse HRP (EMD, Millipore, ON, Canada) cat# AP124P, lot#2900264

## Sheet: Figure 3c
																			Antibodies : Primary: Chloramphenicol Acetyltransferase (CAT) (Abcam, Toronto, ON, Canada) cat# ab50151, lot# GR29189-5
																				Secondary: Goat-anti rabbit HRP (Jackson, ImmunoResearch, Bar Harbor, USA) cat# 111-035-033, lot#137093
																			Antibodies : Primary: beta-Galactosidase (β-Gal) (Abcam, Toronto, ON, Canada) cat# ab616, lot# GR17208-3
																				Secondary: Goat-anti rabbit HRP (Jackson, ImmunoResearch, Bar Harbor, USA) cat# 111-035-033, lot#137093

## Sheet: Figure 3d
Figure 3d
	N1	N2	N3
veh	0.934633	1.30357	0.761794
Betaxolol	3.61118	0.303017	0.577332
Pravastatin	1.10919	0.805185	1.4293

[truncated: 14 more sheets: Figure 4a,b,c, Figure 4d, Figure 5b, Figure 5c, Figure 5d, Figure 5e, Figure 6c, Figure 6d, Figure 7a, Figure 7b, Suppl.1, Suppl.2, Suppl.4a, Suppl.4b]
